# Supplementary material for: Limited Impact of Pivalate-Induced Secondary Carnitine Deficiency on Hepatic Transcriptome and Hepatic and Plasma Metabolome in Nursery Pigs
Source: Metabolites. 2021 Aug 25;11(9):573. doi: 10.3390/metabo11090573 (PMC8468870; doi:10.3390/metabo11090573)
Supplement: Supplementary file 1 [file metabolites-11-00573-s001.zip]

Archive with 1 entries (1 files):
- metabolites-1273832-supplementary.pdf
